# Supplementary material for: Regulation of Food Supplements and Pharmacists’ Responsibility in Professional Practice: A Review
Source: Pharmacy (Basel). 2026 Feb 3;14(1):25. doi: 10.3390/pharmacy14010025 (PMC12921729; doi:10.3390/pharmacy14010025)
Supplement: Supplementary file 1 [file pharmacy-14-00025-s001.zip]

Archive with 1 entries (1 files):
- pharmacy-4057408-supplementary.pdf
